# Supplementary material for: Testicular Melatonin and Its Pathway in Roe Deer Bucks (Capreolus capreolus) during Pre- and Post-Rut Periods: Correlation with Testicular Involution
Source: Animals (Basel). 2021 Jun 23;11(7):1874. doi: 10.3390/ani11071874 (PMC8300110; doi:10.3390/ani11071874)
Supplement: Supplementary file 1 [file animals-11-01874-s001.zip]

Archive with 1 entries (1 files):
- animals-1248794-supplementary.pdf
